# Supplementary material for: Adaptive changes in chlorophyll content and photosynthetic features to low light in Physocarpus amurensis Maxim and Physocarpus opulifolius “Diabolo”
Source: PeerJ. 2016 Jun 23;4:e2125. doi: 10.7717/peerj.2125 (PMC4924129; doi:10.7717/peerj.2125)
Supplement: Supplemental Information 1 [file peerj-04-2125-s001.xls]

## Sheet: Sheet2
Pn-curve
	0	25	50	75	100	150	200	300	400	500	700	900	1100
NPA	-1.11	0.96	2.08	3.73	4.56	6.49	8.03	10.1	11.6	12	12.5	12.2	12.2
NPO	-1.26	0.776	1.78	2.99	4.2	6.36	7.54	9.23	9.91	10.3	10.8	11.2	10.4
LPA	-0.924	1.16	1.61	2.19	2.86	3.5	3.8	3.9	4.16	4.45	4.1	4.58	3.8
LPO	-0.562	0.63	1.95	3.03	3.74	4.94	5.5	5.89	6.01	6.32	6.6	5.7	6.3
Nature Light P. amurensis Maxim=NPA				Nature Light P. opulifolius “Diabolo”=NPO
Low Light P. amurensis Maxim=LPA				Low Light P. opulifolius “Diabolo”=LPO
		Average	Average	Average	Average			SE	SE	SE	SE
OJIP		NPA	NPO	LPA	LPO			NPA	NPO	LPA	LPO					OJIP
	Fo	3546	2080.7	4508.9	3258.6		Fo	290.828	216.984	283.464	179.13
	Fj	9164	5003.2	8970.3	7912.4		Fj	1144.79	813.001	1842.62	623.715					NPA	NPO	LPA	LPO	NULL	NPA	NPO	LPA	LPO		NULL	NPA	NPO	LPA	LPO		NULL	NPA	NPO	LPA	LPO
	Fi	13040.2	7647.7	13355.4	14038.4		Fi	1583.3	1092.05	4489.9	1281.67				0.021	3428	2034.7	4344.86	3168	0.021	0	0	0	0		0.021	0	0	0	0		0.021	0	0	0	0
	Fm	18658.4	11817.3	15438.1	16387.2		Fm	1869.75	929.78	4878.78	1382.07				0.031	3492	2056.8	4410.43	3217.8	0.031	0.00427662	0.00227163	0.00621875	0.00383112		0.031	0.0111401	0.00742608	0.0147276	0.0104767		0.031	0.030349	0.0254023	0.0369416	0.0312226
	Fv	15112.4	9736.6	10929.2	13128.6		Fv	1586.69	797.027	4858.85	1269.63				0.041	3555	2088.2	4477.43	3267.6	0.041	0.00848641	0.00549919	0.012573	0.00766225		0.041	0.0221062	0.0179772	0.029776	0.0209534		0.041	0.0602238	0.0614943	0.0746881	0.0624451
	Vj	0.37	0.2993	0.415	0.3544		Vj	0.0196695	0.0440657	0.0215407	0.00883428				0.051	3624.7	2114	4545.86	3321.4	0.051	0.0131439	0.00815114	0.0190627	0.0118011		0.051	0.0342385	0.0266465	0.0451454	0.0322716		0.051	0.0932758	0.0911494	0.113239	0.0961755
	Vi	0.6264	0.5705	0.7877	0.8204		Vi	0.026167	0.0574171	0.0582333	0.0127993				0.061	3695.3	2144.6	4615.43	3379.4	0.061	0.0178616	0.0112965	0.0256608	0.016263		0.061	0.0465274	0.0369288	0.0607714	0.0444734		0.061	0.126755	0.126322	0.152435	0.132539
	Fm/Fo	5.2556	5.7116	3.4298	5.0282		Fm/Fo	0.138234	0.520217	1.12037	0.311005				0.071	3769	2172.1	4682.57	3437.2	0.071	0.0227863	0.0141232	0.0320286	0.0207096		0.071	0.059356	0.0461694	0.0758519	0.0566331		0.071	0.161703	0.157931	0.190262	0.168777
	Fv/Fo	4.2556	4.7116	2.4298	4.0282		Fv/Fo	0.138234	0.520217	1.12037	0.311005				0.081	3841	2202.7	4755.43	3489.2	0.081	0.0275975	0.0172685	0.0389383	0.02471		0.081	0.0718886	0.0564516	0.0922159	0.0675727		0.081	0.195846	0.193103	0.231308	0.201379
	Fv/Fm	0.8097	0.8236	0.6802	0.8002		Fv/Fm	0.00501221	0.0135006	0.101255	0.0114775				0.091	3916.8	2233.4	4823.57	3550.8	0.091	0.0326627	0.0204241	0.045401	0.0294489		0.091	0.0850827	0.0667675	0.107521	0.0805318		0.091	0.231791	0.228391	0.269698	0.24
	Mo	0.5208	0.3337	0.6377	0.4552		Mo	0.0461057	0.0638071	0.0480764	0.0130877				0.101	3990.7	2265	4897.57	3606.4	0.101	0.0376008	0.0236722	0.0524191	0.0337262		0.101	0.097946	0.0773858	0.124142	0.0922287		0.101	0.266834	0.264713	0.311388	0.274859
	Area	7.54243e+06	6.44562e+06	5.87631e+06	5551494		Area	1.42194e+06	1.67655e+06	865803	757884				0.111	4070.2	2296.3	4966	3668.4	0.111	0.0429132	0.0268895	0.0589088	0.0384959		0.111	0.111784	0.0879032	0.139511	0.105272		0.111	0.304533	0.30069	0.34994	0.31373
	Fix Area	1.81047e+07	1.14436e+07	1.51568e+07	1.60614e+07		Fix Area	1.88247e+06	938066	4.81335e+06	1.3631e+06				0.121	4146.8	2327.5	5035.57	3730.4	0.121	0.0480318	0.0300965	0.0655069	0.0432655		0.121	0.125117	0.0983871	0.155137	0.118315		0.121	0.340857	0.336552	0.389135	0.352602
	Sm	502.115	664.73	619.531	422.21		Sm	102.435	164.458	219.288	28.4739				0.131	4231.7	2358.3	5104.14	3790.2	0.131	0.053705	0.0332624	0.0720102	0.047866		0.131	0.139896	0.108737	0.170538	0.130896		0.131	0.381117	0.371954	0.427767	0.390094
	Ss	0.7131	0.9037	0.6519	0.7788		Ss	0.0304209	0.0487626	0.0178354	0.0131724				0.141	4311.7	2391.4	5174	3846	0.141	0.0590507	0.0366647	0.0786354	0.0521587		0.141	0.153821	0.119859	0.186229	0.142635		0.141	0.419053	0.41	0.467123	0.425078
	N	704.166	731.765	956.057	542.035		N	135.767	154.801	353.302	33.3106				0.151	4391.3	2423.6	5243.57	3907.6	0.151	0.0643698	0.0399745	0.0852335	0.0568976		0.151	0.167676	0.130679	0.201855	0.155594		0.151	0.4568	0.447011	0.506318	0.463699
	Phi_Po	0.8097	0.8236	0.6802	0.8002		Phi_Po	0.00501221	0.0135006	0.101255	0.0114775				0.161	4472	2456.8	5307.71	3969.6	0.161	0.0697623	0.0433871	0.0913168	0.0616672		0.161	0.181723	0.141835	0.216261	0.168637		0.161	0.495068	0.485172	0.542455	0.502571
	Psi_o	0.63	0.7007	0.585	0.6456		Psi_o	0.0196695	0.0440657	0.0215407	0.00883428				0.171	4552.8	2489.3	5376.29	4027.4	0.171	0.0751615	0.0467277	0.09782	0.0661138		0.171	0.195788	0.152755	0.231663	0.180797		0.171	0.533384	0.522529	0.581087	0.538809
	Phi_Eo	0.5099	0.5779	0.3995	0.5168		Phi_Eo	0.0143948	0.0450739	0.0711996	0.0116886				0.181	4635.5	2522.8	5437.43	4085.2	0.181	0.0806877	0.0501711	0.103619	0.0705604		0.181	0.210183	0.164012	0.245396	0.192957		0.181	0.572601	0.561034	0.615533	0.575047
	Phi_Do	0.1903	0.1764	0.3198	0.1998		Phi_Do	0.00501221	0.0135006	0.101255	0.0114775				0.191	4713.3	2555.3	5503	4147.2	0.191	0.0858865	0.0535118	0.109838	0.07533		0.191	0.223725	0.174933	0.260123	0.206		0.191	0.609494	0.598391	0.652475	0.613918
	Phi_Pav	933.699	943.889	959.768	950.501		Phi_Pav	11.1595	3.34199	4.7683	4.17447				0.201	4795	2586.1	5560	4206.8	0.201	0.0913459	0.0566777	0.115243	0.0799151		0.201	0.237946	0.185282	0.272926	0.218538		0.201	0.648236	0.633793	0.684588	0.651285
	Pi_Abs	4.1967	8.8394	1.7029	4.5852		Pi_Abs	0.416337	1.22938	1.21892	0.477718				0.211	4871.9	2619.6	5622.86	4266.6	0.211	0.0964845	0.0601211	0.121205	0.0845155		0.211	0.251332	0.196539	0.287044	0.231119		0.211	0.684702	0.672299	0.72	0.688777
	ABS/RC	1.7351	1.3471	2.313	1.6048		ABS/RC	0.0718539	0.0857237	0.431116	0.0281535				0.221	4948.7	2650.5	5680.71	4324.6	0.221	0.101616	0.0632973	0.126692	0.0889774		0.221	0.2647	0.206922	0.300039	0.243321		0.221	0.721121	0.707816	0.752596	0.725141
	TRo/RC	1.405	1.1092	1.5353	1.2846		TRo/RC	0.0604373	0.0609276	0.0418305	0.0221771				0.231	5024.5	2682.7	5743.43	4384.4	0.231	0.106682	0.066607	0.13264	0.0935779		0.231	0.277894	0.217742	0.314124	0.255901		0.231	0.757066	0.744828	0.787928	0.762633
	ETo/RC	0.8843	0.7756	0.8974	0.8294		ETo/RC	0.028449	0.0317637	0.018751	0.019109				0.241	5102.1	2716.6	5802	4438.2	0.241	0.111867	0.0700916	0.138195	0.0977167		0.241	0.291401	0.229133	0.32728	0.267219		0.241	0.793864	0.783793	0.820926	0.796364
	DIo/RC	0.3302	0.2379	0.5777	0.3204		DIo/RC	0.0145739	0.0288269	0.140262	0.0211303				0.251	5175.8	2750.4	5859	4493.8	0.251	0.116792	0.0735658	0.1436	0.101994		0.251	0.30423	0.240491	0.340082	0.278916		0.251	0.828813	0.822644	0.853038	0.831223
	VK	0.367067	0.292339	0.398672	0.335549		VK	0.0316046	0.0432106	0.0861004	0.14781				0.261	5252.7	2780.2	5911.71	4549.8	0.261	0.12193	0.0766289	0.1486	0.106302		0.261	0.317615	0.250504	0.351922	0.290697		0.261	0.865279	0.856897	0.882736	0.866332
	VL	0.4568	0.447011	0.506318	0.463699		VL	0.0495178	0.0166876	0.108402	0.0373314				0.271	5323.7	2812.3	5965.71	4603.6	0.271	0.126675	0.0799285	0.153721	0.110441		0.271	0.329974	0.26129	0.364051	0.302015		0.271	0.898947	0.893793	0.913159	0.900063
															0.281	5396.3	2843	6018.43	4655.6	0.281	0.131526	0.0830841	0.15872	0.114441		0.281	0.342611	0.271606	0.37589	0.312955		0.281	0.933374	0.92908	0.942857	0.932665
															0.291	5464.9	2870.2	6074.14	4709.6	0.291	0.13611	0.0858799	0.164004	0.118596		0.291	0.354552	0.280746	0.388404	0.324315		0.291	0.965905	0.960345	0.974245	0.96652
Carotenoids and anthocyanin contents															0.301	5536.8	2904.7	6119.86	4763	0.301	0.140915	0.0894261	0.16834	0.122704		0.301	0.367067	0.292339	0.398672	0.335549		0.301	1	1	1	1
		Average	Average	Average	Average			SE	SE	SE	SE				0.311	5602.8	2933.8	6171.14	4810.8	0.311	0.145325	0.0924173	0.173204	0.126381		0.311	0.378555	0.302117	0.410191	0.345605
		NPA	NPO	LPA	LPO			NPA	NPO	LPA	LPO				0.321	5670.5	2963.7	6217.86	4860.8	0.321	0.149849	0.0954907	0.177634	0.130227		0.321	0.390339	0.312164	0.420683	0.356124
	Chla	1.22049	1.27925	1.30606	1.28339		Chla	0.0360109	0.0317969	0.0196682	0.061847				0.331	5733.2	2991.2	6269.14	4910.8	0.331	0.154038	0.0983173	0.182498	0.134074		0.331	0.401253	0.321405	0.432202	0.366643
	Chlb	0.543159	0.848772	1.26946	1.37348		Chlb	0.0530704	0.0910244	0.0568453	0.0621095				0.341	5797	3021.8	6310.57	4960.6	0.341	0.158302	0.101463	0.186427	0.137905		0.341	0.412359	0.331687	0.441507	0.37712
	Chla+Chlb	1.76365	2.12802	2.57552	2.65688		Chla+Chlb	0.0781116	0.122258	0.0718737	0.104749				0.351	5859.9	3051.5	6357.57	5010.4	0.351	0.162505	0.104516	0.190885	0.141736		0.351	0.423307	0.341667	0.452063	0.387596
	Chla/Chlb	2.25931	1.51669	1.02989	0.935095		Chla/Chlb	0.200461	0.133082	0.0372599	0.0477132				0.361	5920.7	3081.7	6400.29	5056.2	0.361	0.166568	0.10762	0.194936	0.14526		0.361	0.43389	0.351815	0.461657	0.397231
	Car	0.947756	0.814339	1.08943	0.903073		Car	0.345535	0.214966	0.238881	0.458488				0.371	5980.4	3108.6	6444.29	5098.2	0.371	0.170557	0.110385	0.199109	0.148491		0.371	0.444282	0.360853	0.471539	0.406067
	Car/Chl	0.540139	0.380806	0.422505	0.336296		Car/Chl	0.209856	0.0876202	0.0891023	0.164303				0.381	6040.4	3136.1	6485.71	5145.8	0.381	0.174566	0.113211	0.203038	0.152153		0.381	0.454726	0.370094	0.480845	0.416081
	Ant	0.806667	2.83667	1.77667	1.98333		Ant	0.109697	0.190875	0.318957	0.353883				0.391	6099.2	3164.5	6528.43	5193.8	0.391	0.178495	0.116131	0.207089	0.155845		0.391	0.464961	0.379637	0.490438	0.426179
	Ant/Chl	0.458347	1.33759	0.68858	0.744636		Ant/Chl	0.0701032	0.142011	0.112498	0.109956				0.401	6156.1	3189.4	6566.71	5233.8	0.401	0.182297	0.11869	0.21072	0.158922		0.401	0.474865	0.388004	0.499037	0.434594
															0.411	6209.9	3219.3	6608.14	5277.8	0.411	0.185893	0.121763	0.214649	0.162307		0.411	0.48423	0.398051	0.508342	0.443851
															0.421	6263.5	3242.9	6646.57	5319.6	0.421	0.189474	0.124189	0.218293	0.165523		0.421	0.49356	0.405981	0.516974	0.452644
															0.431	6316.4	3268.6	6683.57	5359.4	0.431	0.193009	0.126831	0.221802	0.168585		0.431	0.502768	0.414617	0.525284	0.461017
	NPA	NPO	LPA	LPO											0.441	6370.4	3294.9	6722.14	5401.2	0.441	0.196617	0.129534	0.22546	0.1718		0.441	0.512167	0.423454	0.533947	0.469811
SLA	471.999	410.313	749.498	636.686											0.451	6418.3	3319.2	6757.71	5441	0.451	0.199818	0.132032	0.228834	0.174862		0.451	0.520505	0.43162	0.541937	0.478184
															0.461	6467.1	3342.9	6793.43	5481	0.461	0.203079	0.134468	0.232221	0.17794		0.461	0.528999	0.439583	0.549958	0.486599
SE	45.5061	15.1004	87.1899	100.862											0.471	6515.8	3369.7	6830.43	5519	0.471	0.206333	0.137223	0.23573	0.180863		0.471	0.537476	0.448589	0.558269	0.494593
															0.481	6566.8	3392.1	6863.29	5558.8	0.481	0.209741	0.139525	0.238846	0.183925		0.481	0.546353	0.456116	0.565648	0.502966
															0.491	6611.5	3417.6	6897.29	5594.6	0.491	0.212728	0.142146	0.242071	0.186679		0.491	0.554134	0.464684	0.573285	0.510498
															0.501	6659.4	3439.7	6928.71	5632.6	0.501	0.215929	0.144418	0.245051	0.189602		0.501	0.562472	0.47211	0.580344	0.518492
															0.511	6701.4	3462.3	6958.57	5664.6	0.511	0.218736	0.146741	0.247883	0.192064		0.511	0.569782	0.479704	0.58705	0.525224
															0.521	6745.3	3485.6	6992.86	5704.4	0.521	0.221669	0.149136	0.251135	0.195126		0.521	0.577424	0.487534	0.594751	0.533597
															0.531	6789.1	3509.6	7022.71	5740.2	0.531	0.224596	0.151603	0.253966	0.19788		0.531	0.585048	0.495598	0.601457	0.541128
															0.541	6832.9	3530.1	7054.14	5772	0.541	0.227523	0.15371	0.256947	0.200326		0.541	0.592672	0.502487	0.608516	0.547818
															0.551	6873.8	3550.9	7085.43	5806	0.551	0.230256	0.155848	0.259914	0.202942		0.551	0.599791	0.509476	0.615543	0.554971
															0.561	6914.6	3572.5	7111	5836	0.561	0.232982	0.158068	0.262339	0.20525		0.561	0.606893	0.516734	0.621286	0.561282
															0.571	6956.6	3593.9	7142.29	5871.8	0.571	0.235789	0.160268	0.265306	0.208004		0.571	0.614204	0.523925	0.628313	0.568814
															0.581	6993.6	3614.2	7170.71	5905.8	0.581	0.238261	0.162355	0.268003	0.210619		0.581	0.620644	0.530746	0.634698	0.575967
															0.591	7032.3	3634.8	7199.29	5933.6	0.591	0.240847	0.164472	0.270712	0.212758		0.591	0.62738	0.537668	0.641115	0.581815
															0.601					0.601						0.601
															0.611					0.611						0.611
															1.021	8442	4465.4	8234.86	7171.8	1.021	0.335046	0.249848	0.368925	0.308013		1.021	0.872759	0.816767	0.873709	0.842302
															1.121	8573.8	4551	8328.57	7289.8	1.121	0.343853	0.258647	0.377813	0.317091		1.121	0.895701	0.845531	0.894757	0.867127
															1.221	8677.5	4626.7	8407.14	7397.2	1.221	0.350783	0.266428	0.385265	0.325353		1.221	0.913751	0.870968	0.912405	0.889721
															1.321	8774.1	4691.9	8478.29	7487	1.321	0.357238	0.27313	0.392012	0.332261		1.321	0.930566	0.892876	0.928383	0.908613
															1.421	8851.9	4750.2	8539.57	7568.8	1.421	0.362437	0.279123	0.397824	0.338554		1.421	0.944108	0.912466	0.942148	0.925822
															1.521	8921.8	4807.1	8592.29	7644.4	1.521	0.367107	0.284971	0.402824	0.34437		1.521	0.956275	0.931586	0.953988	0.941726
															1.621	8983.4	4852.9	8640.71	7706.4	1.621	0.371224	0.289679	0.407416	0.34914		1.621	0.966997	0.946976	0.964866	0.954769
															1.721	9038.2	4897.5	8686.29	7768.2	1.721	0.374886	0.294263	0.411738	0.353894		1.721	0.976536	0.961962	0.975101	0.96777
															1.821	9087.1	4938.7	8724.71	7820	1.821	0.378153	0.298498	0.415383	0.357879		1.821	0.985048	0.975806	0.983732	0.978668
															1.921	9135.1	4975.3	8760.14	7873.8	1.921	0.381361	0.30226	0.418743	0.362018		1.921	0.993403	0.988105	0.99169	0.989986
															2.021	9173	5010.7	8797.14	7921.4	2.021	0.383893	0.305899	0.422252	0.36568		2.021	1	1	1	1
															2.121	9215.9	5042.9	8830	7969.4	2.121	0.38676	0.309209	0.425368	0.369373
															2.221	9253.8	5075.1	8865.71	8013.4	2.221	0.389292	0.312519	0.428755	0.372757
															2.321	9290.6	5104.7	8897	8057.2	2.321	0.391751	0.315561	0.431722	0.376127
															2.421	9325.4	5132.5	8927	8099.2	2.421	0.394077	0.318419	0.434568	0.379358
															2.521	9358.2	5159.8	8957	8147.2	2.521	0.396269	0.321225	0.437413	0.383051
															2.621	9392.1	5188.9	8991.14	8187	2.621	0.398534	0.324216	0.440651	0.386113
															2.721	9427.1	5212.9	9019.43	8232.6	2.721	0.400873	0.326683	0.443333	0.389621
															2.821	9463	5238.1	9052	8274.4	2.821	0.403272	0.329273	0.446423	0.392836
															2.921	9497	5261.4	9082	8318.4	2.921	0.405544	0.331668	0.449268	0.396221
															3.021	9530	5288.5	9112	8354.4	3.021	0.407749	0.334454	0.452113	0.398991
															3.121	9559.7	5311.5	9144.86	8398.2	3.121	0.409733	0.336818	0.455229	0.40236
															3.221	9596.6	5334.3	9174.86	8442.2	3.221	0.412199	0.339161	0.458074	0.405745
															3.321	9631.5	5356.8	9207.57	8484.2	3.321	0.414531	0.341474	0.461177	0.408976
															3.421	9666.4	5381.2	9236.14	8530	3.421	0.416863	0.343982	0.463887	0.4125
															3.521	9698.2	5401.8	9268.86	8571.6	3.521	0.418988	0.3461	0.466989	0.4157
															3.621	9730.2	5425.8	9304.57	8615.4	3.621	0.421126	0.348567	0.470376	0.419069
															3.721	9763.1	5446.2	9331.57	8655.4	3.721	0.423325	0.350664	0.472937	0.422147
															3.821	9795	5468.8	9362.86	8703.2	3.821	0.425457	0.352987	0.475904	0.425824
															3.921	9831	5490.7	9398.57	8747.2	3.921	0.427862	0.355238	0.479291	0.429209
															4.021	9860.7	5511.8	9429.86	8789	4.021	0.429847	0.357406	0.482258	0.432425
															4.121	9899.7	5532.4	9462.43	8835	4.121	0.432453	0.359524	0.485347	0.435963
															4.221	9929.7	5552.5	9496.57	8877	4.221	0.434458	0.36159	0.488585	0.439194
															4.321	9960.5	5573.7	9528	8918.8	4.321	0.436516	0.363769	0.491566	0.44241
															4.421	9992.5	5591.4	9558	8966.4	4.421	0.438654	0.365588	0.494411	0.446072
															4.521	10026.5	5613.6	9592	9008.4	4.521	0.440926	0.36787	0.497636	0.449303
															4.621	10058.3	5633.5	9619	9052	4.621	0.443051	0.369916	0.500196	0.452657
															4.721	10089.1	5652.9	9653.14	9098	4.721	0.445109	0.37191	0.503435	0.456196
															4.821	10121	5673.3	9683.14	9136	4.821	0.447241	0.374007	0.50628	0.459119
															4.921	10152.8	5691.3	9714.43	9186	4.921	0.449366	0.375857	0.509247	0.462966
															5.021	10181.8	5710.9	9747.14	9224	5.021	0.451303	0.377872	0.512349	0.465889
															5.121	10214.7	5727.6	9778.57	9269.8	5.121	0.453502	0.379588	0.51533	0.469413
															5.221	10245.6	5747.3	9811.43	9311.6	5.221	0.455567	0.381613	0.518446	0.472628
															5.321	10274.6	5764.4	9840	9355	5.321	0.457504	0.383371	0.521156	0.475967
															5.421	10308.6	5784.6	9866.86	9397	5.421	0.459776	0.385447	0.523703	0.479198
															5.521	10333.6	5800.2	9894	9439	5.521	0.461447	0.387051	0.526277	0.482429
															5.621	10364.5	5821.3	9926.71	9479	5.621	0.463512	0.38922	0.52938	0.485506
															5.721	10391.3	5838.8	9955.14	9523	5.721	0.465303	0.391018	0.532076	0.488891
															5.821	10417.2	5853.6	9983.71	9561	5.821	0.467033	0.39254	0.534786	0.491815
															5.921	10450	5870.6	10013.6	9602.8	5.921	0.469225	0.394287	0.537617	0.49503
															6.021	10480.8	5890.1	10040.7	9642.6	6.021	0.471283	0.396291	0.540192	0.498092
															6.121	10506.8	5906	10066.4	9684.2	6.121	0.473021	0.397926	0.54263	0.501292
															6.221	10533.7	5922.3	10093.6	9722	6.221	0.474818	0.399601	0.545205	0.5042
															6.321	10562.7	5939.1	10120.6	9762	6.321	0.476756	0.401328	0.547765	0.507278
															6.421	10587.7	5956.6	10147.6	9800	6.421	0.478426	0.403127	0.550326	0.510201
															6.521	10615.7	5972.9	10177.6	9846	6.521	0.480297	0.404802	0.553171	0.51374
															6.621	10644.6	5988.4	10203.3	9881.8	6.621	0.482229	0.406396	0.55561	0.516494
															6.721	10671.5	6005.4	10228.9	9919.8	6.721	0.484026	0.408143	0.558035	0.519417
															6.821	10696.4	6020.3	10254.4	9957.8	6.821	0.48569	0.409674	0.56046	0.522341
															6.921	10724.2	6035.3	10281.4	9995.4	6.921	0.487548	0.411216	0.563021	0.525233
															7.021	10748.1	6049.6	10302.9	10035.2	7.021	0.489145	0.412686	0.565053	0.528295
															7.121	10773	6064.2	10331.3	10073.2	7.121	0.490809	0.414187	0.567749	0.531218
															7.221	10798.9	6082.8	10351.1	10110.8	7.221	0.492539	0.416099	0.569632	0.534111
															7.321	10825.9	6094.8	10378.3	10150.8	7.321	0.494344	0.417332	0.572207	0.537188
															7.421	10849.8	6111.9	10405.3	10186.8	7.421	0.495941	0.41909	0.574767	0.539958
															7.521	10873.8	6125.4	10428.1	10226.8	7.521	0.497544	0.420478	0.576935	0.543035
															7.621	10896.7	6140.2	10456.6	10258.8	7.621	0.499075	0.421999	0.579631	0.545497
															7.721	10921.6	6154.9	10478	10298.8	7.721	0.500738	0.42351	0.581663	0.548574
															7.821	10945.6	6169.6	10500.9	10330.6	7.821	0.502342	0.425021	0.583831	0.55102
															7.921	10967.6	6180.2	10527.9	10368.2	7.921	0.503812	0.42611	0.586392	0.553913
															8.021	10992.4	6197	10550.6	10408	8.021	0.505469	0.427837	0.588546	0.556974
															8.121	11012.3	6210.1	10573.3	10442	8.121	0.506799	0.429184	0.5907	0.55959
															8.221	11039.3	6225.7	10594.7	10474	8.221	0.508603	0.430787	0.592733	0.562052
															8.321	11063.3	6238.7	10621.9	10513.8	8.321	0.510207	0.432124	0.595307	0.565114
															8.421	11086.1	6251.4	10643.3	10543.8	8.421	0.511731	0.433429	0.597339	0.567422
															8.521	11104.1	6265	10666	10583.8	8.521	0.512933	0.434827	0.599493	0.570499
															8.621	11128.1	6276.4	10687.4	10611.8	8.621	0.514537	0.435999	0.601526	0.572653
															8.721	11149	6292.3	10708.9	10645.4	8.721	0.515934	0.437633	0.603558	0.575238
															8.821	11169.9	6304.3	10733.1	10683.4	8.821	0.51733	0.438866	0.605861	0.578161
															8.921	11191.8	6317.9	10754.4	10715.2	8.921	0.518794	0.440264	0.60788	0.580607
															9.021	11216.8	6328	10778.6	10753	9.021	0.520464	0.441303	0.610169	0.583515
															9.121	11235.7	6345.5	10798.4	10785	9.121	0.521727	0.443101	0.612053	0.585977
															9.221	11257.5	6355.1	10821.3	10817	9.221	0.523184	0.444088	0.61422	0.588439
															9.321	11278.5	6370.5	10844.1	10851	9.321	0.524587	0.445671	0.616388	0.591055
															9.421	11299.5	6379.8	10863.9	10884.8	9.421	0.52599	0.446627	0.618258	0.593655
															9.521	11319.4	6394.6	10886.7	10918.6	9.521	0.52732	0.448148	0.620426	0.596255
															9.621	11338.3	6404	10905.1	10952.6	9.621	0.528583	0.449114	0.622173	0.598871
															9.721	11358.2	6416.3	10925.1	10980.4	9.721	0.529913	0.450379	0.62407	0.601009
															9.821	11377.2	6427.3	10949.3	11016.4	9.821	0.531183	0.451509	0.62636	0.603779
															9.921	11400.2	6440.9	10972	11040.4	9.921	0.532719	0.452907	0.628514	0.605625
															10.021	11420.2	6452.6	10989.1	11074.2	10.021	0.534056	0.45411	0.63014	0.608225
															10.121	11436.2	6465	11010.6	11104	10.121	0.535125	0.455385	0.632172	0.610518
															10.221	11456.2	6475.8	11033.4	11140	10.221	0.536462	0.456495	0.63434	0.613287
															10.321	11476.1	6486.9	11050.4	11167.8	10.321	0.537791	0.457636	0.635952	0.615426
															10.421	11494.1	6498.3	11069	11203.8	10.421	0.538994	0.458807	0.637714	0.618196
															10.521	11512.9	6509.3	11089	11233.6	10.521	0.54025	0.459938	0.63961	0.620488
															10.621	11529.9	6521	11110.4	11259.6	10.621	0.541386	0.461141	0.641643	0.622488
															10.721	11549.7	6530.4	11129	11287.6	10.721	0.542709	0.462107	0.643404	0.624642
															10.821	11565.7	6542	11149	11319.4	10.821	0.543779	0.463299	0.645301	0.627089
															10.921	11586.6	6553.5	11167.1	11351.4	10.921	0.545175	0.464481	0.647021	0.62955
															11.021	11603.5	6563.9	11188.6	11379.4	11.021	0.546304	0.46555	0.649054	0.631704
															11.121	11618.4	6573.2	11205.7	11409.2	11.121	0.5473	0.466506	0.650679	0.633997
															11.221	11639.3	6584.1	11224.1	11437	11.221	0.548697	0.467627	0.652427	0.636136
															11.321	11656.3	6593.7	11244.1	11462.8	11.321	0.549833	0.468613	0.654324	0.63812
															11.421	11670.3	6604.8	11258.4	11490.8	11.421	0.550768	0.469754	0.655679	0.640274
															11.521	11688.3	6613.8	11281.3	11520.8	11.521	0.551971	0.47068	0.657847	0.642582
															11.621	11707.3	6625.6	11302.7	11550.8	11.621	0.553241	0.471892	0.659879	0.64489
															11.721	11721.3	6636	11321.1	11572.8	11.721	0.554176	0.472961	0.661627	0.646583
															11.821	11734.3	6645	11336.9	11602.6	11.821	0.555045	0.473887	0.663117	0.648875
															11.921	11753.2	6653.7	11354	11632.6	11.921	0.556308	0.474781	0.664743	0.651183
															12.021	11770.1	6664.4	11372.4	11656.4	12.021	0.557437	0.475881	0.666491	0.653014
															12.121	11781.1	6674.4	11391	11682.2	12.121	0.558172	0.476909	0.668252	0.654999
															12.221	11798.1	6684.1	11408.1	11710.2	12.221	0.559308	0.477906	0.669878	0.657153
															12.321	11815.1	6692.5	11429.6	11734.2	12.321	0.560444	0.478769	0.67191	0.658999
															12.421	11826.1	6703.7	11442.3	11760.2	12.421	0.561179	0.47992	0.673116	0.660999
															12.521	11840.9	6708.8	11460.7	11788	12.521	0.562168	0.480444	0.674863	0.663138
															12.621	11855.9	6720.5	11479.3	11810	12.621	0.56317	0.481647	0.676625	0.664831
															12.721	11870.8	6727.3	11495	11837.8	12.721	0.564166	0.482346	0.678115	0.666969
															12.821	11885.8	6737.4	11512.1	11859.8	12.821	0.565168	0.483384	0.679741	0.668662
															12.921	11901.6	6747.2	11527.9	11891.8	12.921	0.566224	0.484392	0.681231	0.671123
															13.021	11915.6	6756.3	11546.3	11911.8	13.021	0.56716	0.485327	0.682979	0.672662
															13.121	11928.6	6762.3	11559.1	11939.8	13.121	0.568028	0.485944	0.684198	0.674816
															13.221	11942.5	6774	11576	11961.4	13.221	0.568957	0.487146	0.685797	0.676478
															13.321	11955.4	6779.5	11591.7	11987.2	13.321	0.569819	0.487712	0.687287	0.678463
															13.421	11968.4	6789.8	11606	12007.2	13.421	0.570688	0.48877	0.688642	0.680001
															13.521	11982.3	6796.5	11623.1	12033.2	13.521	0.571617	0.489459	0.690268	0.682001
															13.621	11995.3	6805.7	11644.4	12051.2	13.621	0.572485	0.490405	0.692287	0.683386
															13.721	12008.3	6814.9	11651.6	12077.2	13.721	0.573354	0.49135	0.692964	0.685386
															13.821	12020.3	6821.2	11671.4	12103.2	13.821	0.574156	0.491998	0.694848	0.687387
															13.921	12035.3	6830.5	11685.7	12123	13.921	0.575158	0.492954	0.696202	0.68891
															15.321	12213.7	6942.2	11910.9	12450.2	15.321	0.587079	0.504435	0.717555	0.714081
															16.321	12310.4	7006.5	12037.4	12631.6	16.321	0.593541	0.511045	0.729559	0.728036
															17.321	12398.3	7064.7	12154.4	12800.8	17.321	0.599415	0.517027	0.740655	0.741053
															18.321	12476.8	7115.4	12261.3	12952.6	18.321	0.60466	0.522238	0.750789	0.752731
															19.321	12543.8	7164.3	12359.4	13086	19.321	0.609137	0.527265	0.760097	0.762994
															20.321	12606.4	7211.8	12449.1	13213.8	20.321	0.61332	0.532147	0.768605	0.772825
															21.321	12663.4	7255.5	12533.1	13327.6	21.321	0.617129	0.536639	0.776572	0.78158
															22.321	12718.4	7296	12611.6	13435	22.321	0.620804	0.540802	0.78401	0.789842
															23.321	12764.1	7339.3	12687.1	13534.8	23.321	0.623858	0.545253	0.791177	0.79752
															24.321	12812.1	7381.2	12752.7	13620.6	24.321	0.627066	0.54956	0.797396	0.80412
															25.321	12851.9	7423.6	12812.4	13706.2	25.321	0.629725	0.553918	0.803059	0.810706
															26.321	12893.6	7465.6	12875	13784	26.321	0.632512	0.558235	0.808993	0.816691
															27.321	12932.5	7509.4	12927.7	13855.8	27.321	0.635111	0.562737	0.813993	0.822214
															28.321	12972.4	7557	12986.3	13921.6	28.321	0.637777	0.56763	0.819548	0.827276
															29.321	13011.4	7603.1	13030.4	13985.4	29.321	0.640383	0.572368	0.823734	0.832185
															30.321	13049.2	7655.2	13080.3	14047.4	30.321	0.642909	0.577724	0.828463	0.836954
															31.321	13088.2	7709.3	13124	14103	31.321	0.645515	0.583285	0.832608	0.841231
															32.321	13126.9	7763.6	13165.4	14156.8	32.321	0.648101	0.588866	0.836538	0.84537
															33.321	13169.9	7822.4	13204	14204.8	33.321	0.650975	0.59491	0.840196	0.849063
															34.321	13207.9	7882.5	13242.6	14256.6	34.321	0.653514	0.601088	0.843854	0.853048
															35.321	13252.5	7948.2	13279.6	14300.6	35.321	0.656494	0.607841	0.847363	0.856433
															36.321	13294.5	8015.4	13316.6	14344.4	36.321	0.659301	0.614748	0.850872	0.859802
															37.321	13342.3	8083.9	13349.1	14386.4	37.321	0.662495	0.621789	0.853961	0.863034
															38.321	13387.2	8155.4	13384.9	14426	38.321	0.665495	0.629139	0.857348	0.86608
															39.321	13440.1	8227.3	13414.9	14466	39.321	0.66903	0.636529	0.860193	0.869157
															40.321	13490.1	8304.5	13443.3	14499.8	40.321	0.672371	0.644464	0.862889	0.871757
															41.321	13544.6	8380.3	13474.7	14535.6	41.321	0.676013	0.652256	0.86587	0.874511
															42.321	13599.5	8456.2	13504.7	14571.6	42.321	0.679681	0.660057	0.868715	0.877281
															43.321	13660.4	8535.1	13529	14605.6	43.321	0.683751	0.668167	0.871018	0.879897
															44.321	13714.1	8613.7	13558.9	14633.6	44.321	0.687339	0.676247	0.87385	0.882051
															45.321	13780	8690.7	13584.4	14671.4	45.321	0.691743	0.684161	0.876275	0.884959
															46.321	13844.8	8767.4	13607.3	14693.4	46.321	0.696073	0.692045	0.878443	0.886651
															47.321	13911.7	8846.6	13632.6	14725.2	47.321	0.700543	0.700186	0.880841	0.889097
															48.321	13978.4	8922.8	13655.4	14755	48.321	0.705	0.708019	0.883009	0.89139
															49.321	14051.3	8997.1	13679.7	14779	49.321	0.709872	0.715656	0.885312	0.893236
															50.321	14122.1	9068.1	13702.6	14807	50.321	0.714603	0.722954	0.88748	0.89539
															51.321	14198.8	9141.2	13724	14831	51.321	0.719728	0.730468	0.889512	0.897237
															52.321	14272.6	9212.7	13744	14860.8	52.321	0.724659	0.737817	0.891409	0.899529
															53.321	14352.3	9280.1	13768.1	14884.6	53.321	0.729985	0.744745	0.893699	0.90136
															54.321	14434	9345.7	13789.4	14906.6	54.321	0.735444	0.751488	0.895717	0.903053
															55.321	14511.9	9411.7	13806.6	14934.6	55.321	0.74065	0.758272	0.897343	0.905207
															56.321	14593.5	9474	13829.1	14952.6	56.321	0.746103	0.764676	0.899484	0.906591
															57.321	14677.3	9534.3	13844.9	14978.4	57.321	0.751702	0.770874	0.900974	0.908576
															58.321	14760.1	9594.1	13864.9	15000.2	58.321	0.757235	0.777021	0.902871	0.910253
															59.321	14838.9	9650.6	13882	15022.2	59.321	0.762501	0.782828	0.904497	0.911946
															60.321	14925.6	9703.4	13901.9	15040.2	60.321	0.768294	0.788255	0.90638	0.91333
															61.321	15009.3	9756.1	13921.9	15060.2	61.321	0.773887	0.793672	0.908277	0.914869
															62.321	15096	9805.1	13937.6	15076.2	62.321	0.779681	0.798709	0.909767	0.9161
															63.321	15177.9	9856.9	13954.7	15102	63.321	0.785153	0.804033	0.911393	0.918085
															64.321	15261.6	9903.3	13974.6	15122	64.321	0.790746	0.808803	0.913276	0.919623
															65.321	15344.4	9950.8	13987.4	15138	65.321	0.796279	0.813685	0.914496	0.920854
															66.321	15422	9992.6	14007.3	15156	66.321	0.801465	0.817982	0.916379	0.922239
															67.321	15504.9	10042.4	14018.6	15178	67.321	0.807004	0.823101	0.917449	0.923931
															68.321	15583.7	10080	14035.7	15196	68.321	0.81227	0.826966	0.919075	0.925316
															69.321	15661.4	10124.9	14054.3	15215.8	69.321	0.817462	0.831581	0.920836	0.926839
															70.321	15741.1	10160.1	14068.6	15223.8	70.321	0.822788	0.835199	0.922191	0.927455
															71.321	15816.9	10202.1	14082.9	15245.6	71.321	0.827853	0.839516	0.923546	0.929132
															72.321	15887.7	10235.8	14095.6	15263.6	72.321	0.832584	0.84298	0.924752	0.930517
															73.321	15965.5	10276.5	14112.7	15275.4	73.321	0.837783	0.847164	0.926378	0.931424
															74.321	16039.1	10308.3	14124.1	15293.4	74.321	0.842701	0.850432	0.927461	0.932809
															75.321	16107	10341.5	14141.3	15313.4	75.321	0.847238	0.853845	0.929087	0.934348
															76.321	16174.9	10376.2	14154.1	15327.4	76.321	0.851775	0.857412	0.930307	0.935425
															77.321	16242.6	10404.2	14168.4	15341.2	77.321	0.856299	0.86029	0.931661	0.936486
															78.321	16310.5	10439.6	14181.3	15353.2	78.321	0.860836	0.863928	0.932881	0.93741
															79.321	16376.1	10466	14195.4	15369.2	79.321	0.86522	0.866642	0.934222	0.93864
															80.321	16434	10494.6	14206.7	15387.2	80.321	0.869089	0.869582	0.935292	0.940025
															81.321	16496.8	10523.9	14223.9	15401.2	81.321	0.873285	0.872593	0.936918	0.941102
															82.321	16556.7	10549.2	14235.3	15413.2	82.321	0.877288	0.875194	0.938002	0.942025
															83.321	16613.6	10577.9	14248.1	15433	83.321	0.88109	0.878144	0.939222	0.943549
															84.321	16670.3	10602.4	14256.7	15441	84.321	0.884879	0.880662	0.940034	0.944164
															85.321	16724.3	10627	14270.9	15455	85.321	0.888487	0.883191	0.941376	0.945241
															86.321	16776.9	10651.6	14286.6	15471	86.321	0.892002	0.88572	0.942866	0.946472
															87.321	16830.8	10677	14295	15483	87.321	0.895604	0.88833	0.943665	0.947395
															88.321	16877.7	10699.5	14306.4	15497	88.321	0.898738	0.890643	0.944749	0.948472
															89.321	16923.7	10719.4	14317.9	15513	89.321	0.901812	0.892689	0.945833	0.949703
															90.321	16973.4	10740.6	14326.4	15519	90.321	0.905133	0.894868	0.946646	0.950165
															101.621	17412.1	10947	14447.4	15656.4	101.621	0.934447	0.916083	0.958122	0.960735
															111.621	17682.1	11082.8	14537.1	15754.2	111.621	0.952489	0.930042	0.96663	0.968259
															121.621	17881.8	11188.8	14612.6	15831.8	121.621	0.965834	0.940938	0.973784	0.974228
															131.621	18027.2	11275.5	14682.6	15913.6	131.621	0.97555	0.949849	0.980422	0.980521
															141.621	18136.9	11346.2	14738	15977.4	141.621	0.98288	0.957117	0.985679	0.985429
															151.621	18222.6	11406	14790.6	16037.4	151.621	0.988607	0.963263	0.990665	0.990045
															161.621	18293.5	11452	14827.7	16085.4	161.621	0.993345	0.967992	0.994188	0.993738
															171.621	18346.3	11496.2	14866.3	16128.8	171.621	0.996873	0.972535	0.997846	0.997077
															181.621	18391.3	11534.2	14894.9	16166.8	181.621	0.99988	0.976441	1.00056	1
															191.621	18429.2	11566.7	14924.6	16198.8	191.621	1.00241	0.979781	1.00337	1.00246
															201.621	18459.8	11593.1	14944.4	16230.6	201.621	1.00446	0.982495	1.00526	1.00491
															211.621	18489.7	11617.4	14965.9	16252.4	211.621	1.00646	0.984993	1.00729	1.00659
															221.621	18511.7	11640.4	14981.6	16276.4	221.621	1.00793	0.987357	1.00878	1.00843
															231.621	18528.7	11656.3	15001.6	16298.4	231.621	1.00906	0.988991	1.01068	1.01012
															241.621	18544.7	11671.1	15011.4	16314.4	241.621	1.01013	0.990513	1.01161	1.01135
															251.621	18563.6	11686.8	15021.4	16330.4	251.621	1.01139	0.992126	1.01256	1.01259
															261.621	18578.6	11697	15031.4	16338.4	261.621	1.0124	0.993175	1.01351	1.0132
															271.621	18588.6	11709.1	15038.6	16346.4	271.621	1.01306	0.994419	1.01419	1.01382
															281.621	18597.5	11718.9	15044.3	16358.4	281.621	1.01366	0.995426	1.01473	1.01474
															291.621	18609.5	11726.2	15048.6	16366.4	291.621	1.01446	0.996176	1.01513	1.01536
															301.621	18615.5	11736.3	15058.6	16372.4	301.621	1.01486	0.997214	1.01608	1.01582
															311.621	18624.4	11742.2	15058.6	16378.4	311.621	1.01546	0.997821	1.01608	1.01628
															321.621	18629.4	11752.5	15064.3	16382.4	321.621	1.01579	0.99888	1.01662	1.01659
															331.621	18636.4	11757.2	15065.7	16388.2	331.621	1.01626	0.999363	1.01676	1.01703
															341.621	18637.4	11764.8	15067.1	16386.2	341.621	1.01632	1.00014	1.01689	1.01688
															351.621	18642.4	11768.8	15068.4	16392.2	351.621	1.01666	1.00056	1.01702	1.01734
															361.621	18643.4	11772.4	15075.6	16388.2	361.621	1.01673	1.00093	1.01769	1.01703
															371.621	18648.4	11778.3	15075.6	16394.2	371.621	1.01706	1.00153	1.01769	1.01749
															381.621	18651.4	11781.8	15072.7	16390.2	381.621	1.01726	1.00189	1.01742	1.01719
															391.621	18652.4	11783.9	15072.7	16394.2	391.621	1.01733	1.00211	1.01742	1.01749
															401.621	18651.4	11786.1	15074.1	16390.2	401.621	1.01726	1.00233	1.01756	1.01719
															411.621	18652.4	11789.6	15069.9	16390.2	411.621	1.01733	1.00269	1.01715	1.01719
															421.621	18653.4	11792.8	15068.4	16384.2	421.621	1.01739	1.00302	1.01702	1.01672
															431.621	18657.4	11795.4	15068.4	16384.2	431.621	1.01766	1.00329	1.01702	1.01672
															441.621	18652.4	11797.1	15069.9	16384.2	441.621	1.01733	1.00346	1.01715	1.01672
															451.621	18654.4	11799.3	15071.3	16382.2	451.621	1.01746	1.00369	1.01729	1.01657
															461.621	18657.4	11802.6	15069.9	16378.2	461.621	1.01766	1.00403	1.01715	1.01626
															471.621	18654.4	11802.9	15069.9	16380.2	471.621	1.01746	1.00406	1.01715	1.01642
															481.621	18653.4	11805.2	15068.4	16372.2	481.621	1.01739	1.0043	1.01702	1.0158
															491.621	18649.4	11807.8	15065.6	16372.2	491.621	1.01713	1.00456	1.01675	1.0158
															501.621	18650.4	11806	15062.7	16370.4	501.621	1.01719	1.00438	1.01647	1.01566
															511.621	18642.4	11806.9	15059.9	16364.4	511.621	1.01666	1.00447	1.0162	1.0152
															521.621	18644.4	11810.7	15062.7	16360.4	521.621	1.01679	1.00486	1.01647	1.01489
															531.621	18642.4	11808.4	15059.9	16354.4	531.621	1.01666	1.00463	1.0162	1.01443
															541.621	18639.4	11809.5	15055.6	16354.4	541.621	1.01646	1.00474	1.0158	1.01443
															551.621	18633.4	11808.6	15051.3	16350.4	551.621	1.01606	1.00465	1.01539	1.01412
															561.621	18635.4	11813.1	15049.9	16348.4	561.621	1.01619	1.00511	1.01526	1.01397
															571.621	18630.4	11811.4	15045.6	16342.4	571.621	1.01586	1.00493	1.01485	1.01351
															581.621	18627.4	11809.1	15041.3	16340.4	581.621	1.01566	1.0047	1.01444	1.01336
															591.621	18625.4	11810.4	15041.3	16336.4	591.621	1.01552	1.00483	1.01444	1.01305
															601.621	18620.4	11811.3	15038.4	16332.4	601.621	1.01519	1.00492	1.01417	1.01274
															611.621	18618.4	11812	15037	16330.4	611.621	1.01506	1.005	1.01404	1.01259
															621.621	18615.4	11809.1	15035.6	16324.4	621.621	1.01485	1.0047	1.0139	1.01212
															631.621	18607.5	11809.3	15031.3	16320.4	631.621	1.01433	1.00472	1.01349	1.01182
															641.621	18609.5	11809.8	15028.6	16312.4	641.621	1.01446	1.00477	1.01324	1.0112
															651.621	18604.5	11808.4	15028.6	16314.4	651.621	1.01413	1.00463	1.01324	1.01135
															661.621	18599.5	11805.2	15024.3	16308.4	661.621	1.01379	1.0043	1.01283	1.01089
															671.621	18590.5	11806.7	15020	16300.4	671.621	1.01319	1.00445	1.01242	1.01028
															681.621	18588.5	11806.6	15018.6	16298.4	681.621	1.01306	1.00444	1.01229	1.01012
															691.621	18585.5	11805.9	15017.1	16294.4	691.621	1.01286	1.00437	1.01215	1.00982
															701.621	18576.5	11803.8	15012.9	16290.4	701.621	1.01226	1.00415	1.01175	1.00951
															711.621	18570.5	11803	15004.3	16282.4	711.621	1.01185	1.00407	1.01093	1.00889
															721.621	18564.5	11804	15004.3	16282.4	721.621	1.01145	1.00417	1.01093	1.00889
															731.621	18564.5	11805	15002.9	16278.4	731.621	1.01145	1.00428	1.0108	1.00859
															741.621	18559.7	11802.2	14995.7	16274.4	741.621	1.01113	1.00399	1.01012	1.00828
															751.621	18552.7	11800.6	14995.7	16266.6	751.621	1.01066	1.00382	1.01012	1.00768
															761.621	18547.7	11800.9	14992.9	16268.4	761.621	1.01033	1.00385	1.00985	1.00782
															771.621	18542.8	11800.9	14988.6	16260.6	771.621	1.01	1.00385	1.00944	1.00722
															781.621	18532.9	11799	14985.7	16256.6	781.621	1.00934	1.00366	1.00917	1.00691
															791.621	18530.9	11798	14983	16248.6	791.621	1.00921	1.00356	1.00891	1.00629
															801.621	18526.9	11796	14975.7	16242.6	801.621	1.00894	1.00335	1.00822	1.00583
															811.621	18521.9	11794.8	14971.6	16240.6	811.621	1.00861	1.00323	1.00783	1.00568
															821.621	18519.9	11794.8	14968.7	16240.6	821.621	1.00847	1.00323	1.00756	1.00568
															831.621	18513.9	11792.8	14964.4	16234.6	831.621	1.00807	1.00302	1.00715	1.00522
															841.621	18505.9	11791.2	14960.1	16228.6	841.621	1.00754	1.00286	1.00675	1.00475
															851.621	18501.9	11792.3	14957.3	16224.6	851.621	1.00727	1.00297	1.00648	1.00445
															861.621	18495.9	11787.4	14950.3	16224.6	861.621	1.00687	1.00247	1.00581	1.00445
															871.621	18488.9	11787.4	14950.3	16214.6	871.621	1.0064	1.00247	1.00581	1.00368
															881.621	18487.9	11783.6	14944.6	16214.6	881.621	1.00633	1.00208	1.00527	1.00368
															891.621	18474.1	11787.4	14940.4	16210.8	891.621	1.00541	1.00247	1.00488	1.00338
															901.621	18467.1	11782.6	14934.7	16200.8	901.621	1.00494	1.00197	1.00434	1.00262
															911.621	18462.1	11781.3	14929	16198.8	911.621	1.00461	1.00184	1.00379	1.00246
															921.621	18455.1	11780	14923.3	16194.8	921.621	1.00414	1.00171	1.00325	1.00215
															931.621	18449.1	11775.7	14921.9	16192.8	931.621	1.00374	1.00126	1.00312	1.002
															941.621	18442.1	11775.7	14914.7	16188.8	941.621	1.00327	1.00126	1.00244	1.00169
															951.621	18433.1	11774.1	14910.4	16184.8	951.621	1.00267	1.0011	1.00203	1.00138
															961.621	18423.1	11772.2	14904.7	16184.8	961.621	1.002	1.0009	1.00149	1.00138
															971.621	18414.1	11769.1	14897.6	16176.8	971.621	1.0014	1.00059	1.00081	1.00077
															981.621	18404.1	11770.7	14896.1	16170.8	981.621	1.00074	1.00075	1.00068	1.00031
															991.621	18393.1	11763.4	14889	16166.8	991.621	1	1	1	1
																18382.2	11765.8	14880.4	16158.8
																18374.2	11765.7	14880.4	16156.8
																18365.2	11761.2	14873.3	16150.8
																18350.2	11759.9	14866.1	16148.8
																18345.2	11759	14860.4	16148.8
																18334.2	11754.5	14850.4	16140.8
																18327.2	11749.7	14846.1	16136.8
																18319.2	11749.7	14841.9	16132.8
																18311.2	11745.7	14834.7	16126.8
																18302.2	11744.8	14829.1	16124.8
																18292.3	11741.8	14824.9	16121
																18285.3	11741.6	14814.9	16115.2
																18274.5	11737	14806.3	16111.2
																18272.5	11737.4	14800.6	16105.2
																18265.5	11731.6	14796.3	16101.2
																18253.6	11729.6	14789.1	16097.2
																18250.6	11724.5	14783.4	16095.2
																18245.6	11721	14772	16093.2
																18235.6	11716.6	14767.7	16085.2
																18232.6	11711.4	14759.1	16083.2
																18222.6	11711.8	14753.4	16073.2
																18217.8	11703.9	14744.9	16067.2
																18209.8	11703	14737.7	16067.2
																18204.8	11702.6	14733.4	16059.2
																18200.8	11699	14719.4	16057.2
																18190.8	11694.1	14715.4	16051.2
																18184.7	11692.3	14706.9	16051.2
																18179.8	11684.8	14698.3	16041.4
																18171.8	11682.9	14696.9	16041.4
																18163.9	11680.2	14685.4	16037.4
																18159.9	11677.6	14675.4	16031.4
																18155.9	11671.5	14669.7	16025.4
																18147.9	11668.2	14662.6	16025.4
																18141.9	11663.1	14654	16017.4
																18131.9	11660.8	14645.4	16009.4
																18127.9	11657	14635.4	16007.4
																18116.9	11654	14625.6	16001.4
																18108.9	11648.1	14618.4	15995.4
																18099	11646.5	14612.7	15995.4
																18096	11642.3	14601.4	15993.4
																18090.2	11638.2	14595.7	15979.4
																18083.2	11636.8	14582.9	15979.4
																18072.2	11636.5	14575.7	15977.4
																18063.2	11631.3	14568.6	15969.4
																18054.2	11628.4	14558.6	15963.4
																18045.2	11627.1	14548.6	15959.4
																18040.2	11625.1	14541.4	15955.6
																18033.2	11623.3	14530.1	15951.6
																18025.2	11616.3	14523	15947.6
																18018.2	11616.3	14514.4	15937.6
																18011.2	11611.6	14504.4	15937.6
																18001.3	11609.6	14498.7	15929.6
																17994.3	11607.2	14485.9	15921.6
																17987.3	11603.2	14477.4	15917.6
																17978.3	11599.6	14467.4	15919.6
																17970.3	11596.1	14461.7	15909.6
																17964.3	11594.9	14456	15903.6
																17954.4	11590.9	14441.9	15899.6
																17945.4	11586.7	14430.4	15891.6
																17941.4	11584.1	14424.7	15885.6
																17929.6	11584.8	14413.3	15881.6
																17921.6	11580	14404.7	15879.6
																17916.6	11576.9	14401.9	15875.6
																17905.7	11574	14389	15867.6
																17898.7	11572.5	14380.4	15861.6
																17891.7	11569.9	14369	15855.6
																17881.7	11568.1	14361.9	15855.6
																17873.7	11563.5	14353.3	15843.6
																17863.7	11558.9	14343.6	15841.6
																17855.8	11557.3	14339.3	15835.6
																17845.9	11554.1	14329.3	15827.6
																17840.9	11551.3	14313.6	15827.6
																17830.9	11544.9	14307.9	15821.6
																17818.9	11544.4	14298	15809.6
																17809.9	11542.8	14288	15804
																17802.9	11537.3	14278	15805.8
																17791	11535.1	14270.9	15796
																17783	11532.6	14259.6	15788
																17777	11530.5	14251	15788
																17767	11527.9	14245.3	15776
																17757.2	11523.6	14233.9	15772
																17748.2	11520.8	14225.3	15764
																17742.2	11518.9	14215.3	15762
																17734.2	11514.2	14208.1	15760
																17727.2	11513.6	14198.3	15748.2
																17721.1	11509.7	14191.1	15742.4
																17711.1	11505.5	14182.6	15738.4
																17700.3	11501.9	14168.3	15730.4
																17690.3	11501.7	14161.1	15724.4
																17674.3	11498.4	14155.4	15716.4
																17662.3	11495.1	14144.1	15712.4
																17651.3	11492	14135.6	15706.4
																17638.4	11486.9	14127	15696.6
																17630.3	11484.8	14117	15688.6
																17625.4	11482.6	14111.3	15686.6
																17615.5	11479	14102.7	15680.6
																17613.4	11473.8	14089.9	15672.6
																17602.4	11470.6	14082.7	15666.6
																17601.4	11467.8	14072.7	15664.6
																17594.4	11465.4	14064.1	15652.6
																17588.6	11462.8	14055.6	15646.6
																#DIV/0!	#DIV/0!	#DIV/0!	#DIV/0!
																		#DIV/0!	#DIV/0!
																		#DIV/0!	#DIV/0!
																		4	10
																		#DIV/0!	#DIV/0!
																		#DIV/0!	#DIV/0!
																NPA	NPO	LPA	LPO		NPA-C	NPO-C
																3546	2080.7	4468.43	3258.6		0.260132	0.566108
																9164	5003.2	8788.14	7912.4		-0.0410145	0.581468
																13040.2	7647.7	13071.3	14038.4		0.00238384	0.835637
																18658.4	11817.3	15088	16387.2		-0.191356	0.386713
																15112.4	9736.6	10619.6	13128.6		-0.297294	0.348376
																0.37	0.2993	0.416	0.3544		0.124324	0.184096
																0.6264	0.5705	0.784429	0.8204		0.252281	0.438037
																5.2556	5.7116	3.39057	5.0282		-0.354865	-0.119651
																4.2556	4.7116	2.39057	4.0282		-0.438253	-0.145046
																0.8097	0.8236	0.669571	0.8002		-0.173062	-0.0284119
																0.5208	0.3337	0.638571	0.4552		0.226136	0.364099
																7.54243e+06	6.44562e+06	5.83436e+06	5551494		-0.226462	-0.138719
																1.81047e+07	1.14436e+07	1.48138e+07	1.60614e+07		-0.18177	0.403528
																502.115	664.73	653.441	422.21		0.301376	-0.36484
																0.7131	0.9037	0.653	0.7788		-0.0842799	-0.13821
																704.166	731.765	1007.77	542.035		0.431159	-0.259278
																0.8097	0.8236	0.669571	0.8002		-0.173062	-0.0284119
																0.63	0.7007	0.584	0.6456		-0.0730159	-0.0786357
																0.5099	0.5779	0.393143	0.5168		-0.22898	-0.105728
																0.1903	0.1764	0.330429	0.1998		0.736356	0.132653
																933.699	943.889	960.384	950.501		0.0285789	0.00700538
																4.1967	8.8394	1.70386	4.5852		-0.594001	-0.481277
																1.7351	1.3471	2.36014	1.6048		0.360234	0.1913
																1.405	1.1092	1.53286	1.2846		0.0910015	0.158132
																0.8843	0.7756	0.894143	0.8294		0.0111307	0.0693657
																0.3302	0.2379	0.827286	0.3204		1.50541	0.346784
																		#DIV/0!	#DIV/0!
																		#DIV/0!	#DIV/0!
																		#DIV/0!	#DIV/0!
																		#DIV/0!	#DIV/0!
																		#DIV/0!	#DIV/0!
																		#DIV/0!	#DIV/0!
																		#DIV/0!	#DIV/0!
																		#DIV/0!	#DIV/0!
																		#DIV/0!	#DIV/0!
																		#DIV/0!	#DIV/0!
																		#DIV/0!	#DIV/0!
																		#DIV/0!	#DIV/0!
																		#DIV/0!	#DIV/0!
																		#DIV/0!	#DIV/0!
																		#DIV/0!	#DIV/0!
																		#DIV/0!	#DIV/0!
																		#DIV/0!	#DIV/0!
																		#DIV/0!	#DIV/0!
																		#DIV/0!	#DIV/0!
																		#DIV/0!	#DIV/0!
																		#DIV/0!	#DIV/0!
																		#DIV/0!	#DIV/0!
																		#DIV/0!	#DIV/0!
																		#DIV/0!	#DIV/0!
																		#DIV/0!	#DIV/0!
																		#DIV/0!	#DIV/0!
																		#DIV/0!	#DIV/0!
																		#DIV/0!	#DIV/0!
																		#DIV/0!	#DIV/0!
																		#DIV/0!	#DIV/0!
																		#DIV/0!	#DIV/0!
																		#DIV/0!	#DIV/0!
																		#DIV/0!	#DIV/0!
																		#DIV/0!	#DIV/0!
																		#DIV/0!	#DIV/0!
																		#DIV/0!	#DIV/0!
																		#DIV/0!	#DIV/0!
																		#DIV/0!	#DIV/0!
																		#DIV/0!	#DIV/0!
																		#DIV/0!	#DIV/0!
																		#DIV/0!	#DIV/0!
																		#DIV/0!	#DIV/0!
																		#DIV/0!	#DIV/0!
																		#DIV/0!	#DIV/0!
																		#DIV/0!	#DIV/0!
																		#DIV/0!	#DIV/0!
																		#DIV/0!	#DIV/0!
																		#DIV/0!	#DIV/0!
																		#DIV/0!	#DIV/0!
																		#DIV/0!	#DIV/0!
																		#DIV/0!	#DIV/0!
																		#DIV/0!	#DIV/0!
